# Supplementary material for: Safety and efficacy analysis of in vivo lentiviral gene therapy in pre-clinical ARC syndrome models
Source: Nat Commun. 2026 Jun 19;17:5074. doi: 10.1038/s41467-026-73631-x (PMC13282399; doi:10.1038/s41467-026-73631-x)
Supplement: Supplementary file 4 — Source data [file 41467_2026_73631_MOESM4_ESM.zip › Source data.xlsx]

## Sheet: Figure 1b
Figure 1b	Vector copy number
	Note:
	KO	VPS33B knock-out
	LG	KO + LP1.GFP
	LV	KO + LP1.VPS
	MOI	Multiplicity of infection
	VCN	Vector copy number
	Data:
		LG (MOI 2.5)	LG (MOI 10)	LV (MOI 2.5)	LV (MOI 10)
	VCN 1	3.01	8.33	3.06	9.66
		LG (MOI 2.5)	LG (MOI 10)	LV (MOI 2.5)	LV (MOI 10)
	VCN 2	2.65	8.82	2.89	8.97
		LG (MOI 2.5)	LG (MOI 10)	LV (MOI 2.5)	LV (MOI 10)
	VCN 3	3.46	10.03	4.02	12.02

## Sheet: Figure 1c
Figure 1c	RNA expression
	Note:
	WT	Wild type
	KO	VPS33B knock-out
	LG	KO + LP1.GFP
	LV	KO + LP1.VPS
	MOI	Multiplicity of infection
	Data:
		WT	KO	LG (MOI 2.5)	LG (MOI 10)	LV (MOI 2.5)	LV (MOI 10)
	Fold change (2^-ΔΔCt) 1	0.032	0.016	0.014	0.027	41.134	132.331
		WT	KO	LG (MOI 2.5)	LG (MOI 10)	LV (MOI 2.5)	LV (MOI 10)
	Fold change (2^-ΔΔCt) 2	0.01	0.016	0.011	0.011	44.535	120.924
		WT	KO	LG (MOI 2.5)	LG (MOI 10)	LV (MOI 2.5)	LV (MOI 10)
	Fold change (2^-ΔΔCt) 3	0.014	0.017	0.015	0.016	46.7	145.094

## Sheet: Figure 1d
Figure 1d	Correlation of VCN with RNA expression
	Note:
	KO	VPS33B knock-out
	LG	KO + LP1.GFP
	LV	KO + LP1.VPS
	MOI	Multiplicity of infection
	VCN	Vector copy number
	Data:
		LG (MOI 2.5)	LG (MOI 10)	LV (MOI 2.5)	LV (MOI 10)
	VCN	3.01	8.33	3.06	9.66
	Fold change (2^-ΔΔCt)	0.016	0.014	41.134	132.331
		LG (MOI 2.5)	LG (MOI 10)	LV (MOI 2.5)	LV (MOI 10)
	VCN	2.65	8.82	2.89	8.97
	Fold change (2^-ΔΔCt)	0.016	0.011	44.535	120.924
		LG (MOI 2.5)	LG (MOI 10)	LV (MOI 2.5)	LV (MOI 10)
	VCN	3.46	10.03	4.02	12.02
	Fold change (2^-ΔΔCt)	0.017	0.015	46.7	145.094

## Sheet: Figure 1e
Figure 1e	anti-VPS33B and anti-B-ACT
	Note:
	WT	Wild type
	KO	VPS33B knock-out
	LG	KO + LP1.GFP
	LV	KO + LP1.VPS
	MOI	Multiplicity of infection
	L	Chameleon® Duo Pre-stained Protein Ladder
	Data:

## Sheet: Figure 1f
Figure 1f	VPS33B protein expression
	Note:
	WT	Wild type
	KO	VPS33B knock-out
	LG	KO + LP1.GFP
	LV	KO + LP1.VPS
	MOI	Multiplicity of infection
	Data:
		WT	KO	LG (MOI 2.5)	LG (MOI 10)	LV (MOI 2.5)	LV (MOI 10)
	Relative intesnity (U) 1	1	0	0	0	9.04428	18.1863
		WT	KO	LG (MOI 2.5)	LG (MOI 10)	LV (MOI 2.5)	LV (MOI 10)
	Relative intesnity (U) 2	1	0	0	0	9.73885	30.1419
		WT	KO	LG (MOI 2.5)	LG (MOI 10)	LV (MOI 2.5)	LV (MOI 10)
	Relative intesnity (U) 3	1	0	0	0	4.57763	11.5335

## Sheet: Figure 1h
Figure 1h	CEA+ canaliculi per 100 nuclei
	Note:
	WT	Wild type
	KO	VPS33B knock-out
	LG	KO + LP1.GFP
	LV	KO + LP1.VPS
	MOI	Multiplicity of infection
	Data:
		WT	KO	LG (MOI 2.5)	LG (MOI 10)	LV (MOI 2.5)	LV (MOI 10)
	Canaliculi count 1	31.3492	7.74104	12.6904	9.10755	22.514	22.8786
		WT	KO	LG (MOI 2.5)	LG (MOI 10)	LV (MOI 2.5)	LV (MOI 10)
	Canaliculi count 2	32.9076	8.39869	8.19224	6.23687	26.6425	37.0688
		WT	KO	LG (MOI 2.5)	LG (MOI 10)	LV (MOI 2.5)	LV (MOI 10)
	Canaliculi count 3	29.8513	4.70566	6.97932	9.74891	27.5862	29.0298

## Sheet: Figure 2b
Figure 2b	Vector copy number
	Note:
	KO	VPS33B knock-out
	LV	KO + LP1.VPS
	EG	KO + EFS.GFP
	EV	KO + EFS.VPS
	MOI	Multiplicity of infection
	VCN	Vector copy number
	Data:
		LV (MOI 2.5)	EG (MOI 2.5)	EV (MOI 2.5)	EG (MOI 10)	EV (MOI 10)
	VCN 1	2.36217	2.14195	2.78037	7.18658	6.84418
		LV (MOI 2.5)	EG (MOI 2.5)	EV (MOI 2.5)	EG (MOI 10)	EV (MOI 10)
	VCN 2	2.42435	2.09835	2.54711	7.56935	8.15075
		LV (MOI 2.5)	EG (MOI 2.5)	EV (MOI 2.5)	EG (MOI 10)	EV (MOI 10)
	VCN 3	2.7226	2.02295	2.58184	8.8655	8.8944

## Sheet: Figure 2c
Figure 2c	RNA expression
	Note:
	WT	Wild type
	KO	VPS33B knock-out
	LV	KO + LP1.VPS
	EG	KO + EFS.GFP
	EV	KO + EFS.VPS
	MOI	Multiplicity of infection
	Data:
		WT	LV (MOI 2.5)	EG (MOI 2.5)	EV (MOI 2.5)	EG (MOI 10)	EV (MOI 10)
	Fold change (2^-ΔΔCt) 1	0.0017268	27.8145	0.0036105	55.7132	0.0049724	141.633
		WT	LV (MOI 2.5)	EG (MOI 2.5)	EV (MOI 2.5)	EG (MOI 10)	EV (MOI 10)
	Fold change (2^-ΔΔCt) 2	0.0051444	61.3418	0.0083856	117.331	0.0127736	366.266
		WT	LV (MOI 2.5)	EG (MOI 2.5)	EV (MOI 2.5)	EG (MOI 10)	EV (MOI 10)
	Fold change (2^-ΔΔCt) 3	0.0099254	73.7032	0.0062389	126.693	0.0139477	285.21

## Sheet: Figure 2d
Figure 2d	anti-VPS33B and anti-B-ACT
	Note:
	WT	Wild type
	KO	VPS33B knock-out
	LV	KO + LP1.VPS
	EG	KO + EFS.GFP
	EV	KO + EFS.VPS
	MOI	Multiplicity of infection
	L	Chameleon® Duo Pre-stained Protein Ladder
	Data:

## Sheet: Figure 2e
Figure 2e	VPS33B expression
	Note:
	WT	Wild type
	KO	VPS33B knock-out
	LV	KO + LP1.VPS
	EV	KO + EFS.VPS
	MOI	Multiplicity of infection
	Data:
		WT	KO	LV (MOI 2.5)	EV (MOI 2.5)	LV (MOI 10)	EV (MOI 10)
	Relative intesnity (U) 1	1	0	16.5645	16.7791	36.0213	33.778
		WT	KO	LV (MOI 2.5)	EV (MOI 2.5)	LV (MOI 10)	EV (MOI 10)
	Relative intesnity (U) 2	1	0	11.8665	16.0024	23.1232	30.5352
		WT	KO	LV (MOI 2.5)	EV (MOI 2.5)	LV (MOI 10)	EV (MOI 10)
	Relative intesnity (U) 3	1	0	13.7232	17.3955	35.2448	26.7483

[truncated: 72 more sheets: Figure 2g, Figure 3b, Figure 3c, Figure 3d, Figure 3e, Figure 3h, Figure 3i, Figure 3j, Figure 4a, Figure 4b, Figure 4c, Figure 4d, Figure 4e, Figure 5c, Figure 5d, Figure 5e, Figure 6b, Figure 6c, Figure 6d, Figure 6e …]
